# Supplementary material for: Opioid Treatment Deserts: Concept development and application in a US Midwestern urban county
Source: PLoS One. 2021 May 12;16(5):e0250324. doi: 10.1371/journal.pone.0250324 (PMC8115812; doi:10.1371/journal.pone.0250324)
Supplement: S1 Data — (R) [file pone.0250324.s008.R]

library(tidyverse)
library(DBI)
library(rgdal)
library(ggmap)
library(gridExtra)
#read in data
setwd("/Volumes/Focal Map/Jin/RecoveryDesertAnalysis_2019/Analytic File for descriptive stats/")
data<-read_csv("overdose_geocoded_with_travel_times.txt")

impression_remove<-c("cardiac arrest",
                    "Cardiac arrest",
                    "Cardiac Arrest",
                    "427.50- Cardiac arrest",
                    "250.90- Diabetic symptoms (hypoglycemia)",
                    "436.00- Stroke / CVA",
                    "789.00- Abdominal pain / problems",
                    "ALCOABUSE",
                    "ALCOABUSE|CPALTLOC",
                    "ACUTEMI|SUBSTABUSE",
                    "ALCOABUSE|CPALTLOC|SUBSTABUSE",
                    "ALCOABUSE|LACER",
                    "ALCOABUSE|SUBSTABUSE",
                    "ALCOABUSE|SUBSTABUSE|SUICIDAL",
                    "Alcohol Related",
                    "ANGINA",
                    "ANXIETY|SUBSTABUSE",
                    "BACKPAIN|SUBSTABUSE",
                    "Behavorial",
                    "Behavorial / Psychiatric Disorder",
                    "Behavorial/Pyschiatric Disorder",
                    "Behavorial/Pyschiatric Disorder - Overdose Tylenol",
                    "Behavorial/Pyschiatric Disorder - Suicide Attempt w/Pills",
                    "BIZBEHAV",
                    "CARDARREST",
                    "CARDARREST|SUBSTABUSE",
                    "CVA/Seizure",
                    "Diabetic Symptoms",
                    "ANXIETY",
                    "FORBODY",
                    "HYPERVENT",
                    "Stroke",
                    "Stroke / CVA")

data<-data%>%
  mutate(final_x=round(as.double(str_split(latlong,",",simplify = T)[,2]),5),
         final_y=round(as.double(str_split(latlong,",",simplify=T)[,1]),5))


filter_data<-data%>%
  filter(!(impression%in%impression_remove))%>%
  filter(age>=13&year>=2013)

#descriptive table----

filter_data<-filter_data%>%
  mutate(`Age Range` = dplyr::case_when(
    is.na(age) ~ "Unknown",
    age <= 15 ~ "13-15",
    age <= 18 ~ "16-18",
    age <= 25 ~ "19-25",
    age <= 35 ~ "26-35",
    age <= 45 ~ "36-45",
    age <= 55 ~ "46-55",
    age <= 65 ~ "56-65",
    TRUE ~ "66+"
  ),
  Gender = dplyr::case_when(
    sex=="U"~"Unknown",
    sex=="M"~"Male",
    sex=="F"~"Female"
 ),
 Race = dplyr::case_when(
   race=="W"~"White",
   race=="B"~"Black",
   race=="H"~"Hispanic",
   race=="AS"~"Asian",
   race=="U"~"Unknown",
   race=="O"~"Other"
 ),
 `Location type` = dplyr::case_when(
    is.na(loc_type)~"Missing",
    loc_type=="HOME (RESIDENCE)"~"Home",
    loc_type=="ALLEY" ~"Street/Highway",                                            
    loc_type== "STREET / HIGHWAY"~"Street/Highway",                                  
    loc_type=="MARKET / STORE (GROCERY / OTHER COMMUNITY)"~"Restaurant/Bar/Business",       
    loc_type=="RESTAURANT / BAR"~"Restaurant/Bar/Business",                                  
    loc_type=="HOTEL / MOTEL"~"Hotel/Motel",                                    
    loc_type=="FIRE DEPT. BUILDING"~"Medical/Emergency/Law Enforcement/Assisted living/Nursing facility",                               
    loc_type=="PUBLIC BUILDING (NON-GOVERNMENT)" ~"Other",                
    loc_type=="REHABILITATION FACILITY"~"Medical/Emergency/Law Enforcement/Assisted living/Nursing facility",                         
    loc_type=="SKILLED NURSING FACILITY"~"Medical/Emergency/Law Enforcement/Assisted living/Nursing facility",                         
    loc_type=="BUSINESS OFFICE"~"Restaurant/Bar/Business",                                   
    loc_type=="PARKING LOT"~"Parking Lot",                                      
    loc_type=="RETAIL STORE (NOT IN ENCLOSED MALL)"~"Restaurant/Bar/Business",               
    loc_type=="HEALTH CLUB" ~"Other",                                     
    loc_type=="COLLEGE / COMMUNITY COLLEGE" ~"Other",                      
    loc_type=="PHYSICIAN / DENTIST OFFICE"~"Medical/Emergency/Law Enforcement/Assisted living/Nursing facility",                       
    loc_type=="JAIL / CORRECTIONAL FACILITY"~"Medical/Emergency/Law Enforcement/Assisted living/Nursing facility",                      
    loc_type=="HOSPITAL PLACE / PREMISES"~"Medical/Emergency/Law Enforcement/Assisted living/Nursing facility",                        
    loc_type=="ASSISTED LIVING FACILITY" ~"Medical/Emergency/Law Enforcement/Assisted living/Nursing facility",                         
    loc_type=="RETAIL STORE (IN ENCLOSED MALL)"~"Restaurant/Bar/Business",                  
    loc_type=="BUS STATION" ~"Other",                                     
    loc_type=="OTHER RESIDENTIAL"~"Home",
    loc_type=="HORSE"~"Other",                                            
    loc_type=="PLACE OF WORSHIP" ~"Other",                                
    loc_type=="OTHER RECREATION FACILITY"~"Other",                        
    loc_type=="OTHER STREET / HIGHWAY"~"Street/Highway",                            
    loc_type=="SCHOOL / EDUCATION FACILITY (PUBLIC / PRIVATE)" ~"Other",   
    loc_type=="URGENT CARE FACILITY" ~"Medical/Emergency/Law Enforcement/Assisted living/Nursing facility",                            
    loc_type=="CAR / MOTORCYCLE"~"Parking Lot",                                 
    loc_type=="OTHER MEDICAL FACILITY"~"Medical/Emergency/Law Enforcement/Assisted living/Nursing facility",                           
    loc_type=="GOVERNMENT ADMINISTRATION BUILDING"~"Medical/Emergency/Law Enforcement/Assisted living/Nursing facility",               
    loc_type=="PARK" ~"Other",                                            
    loc_type=="INDUSTRIAL PLACE / PREMISES"~"Restaurant/Bar/Business",                      
    loc_type=="STADIUM"~"Restaurant/Bar/Business",                                          
    loc_type=="CONVENTION CENTER"~"Restaurant/Bar/Business",                                
    loc_type=="MUSEUM"~"Restaurant/Bar/Business",                                           
    loc_type=="UNDETERMINED"  ~"Other",                                   
    loc_type=="RAILROAD CROSSING" ~"Other",                               
    loc_type=="THEATRE / CINEMA"~"Restaurant/Bar/Business",                                  
    loc_type=="COURTHOUSE" ~"Medical/Emergency/Law Enforcement/Assisted living/Nursing facility",                                      
    loc_type=="ELEMENTARY SCHOOL" ~"Other",                               
    loc_type=="FACTORY"~"Restaurant/Bar/Business",                                          
    loc_type=="HOME YARD"~"Home",                                        
    loc_type=="DIALYSIS CENTER" ~"Medical/Emergency/Law Enforcement/Assisted living/Nursing facility",                                 
    loc_type=="OTHER INDUSTRIAL PLACE / PREMISES"~"Restaurant/Bar/Business",                
    loc_type=="RESCUE MISSION" ~"Medical/Emergency/Law Enforcement/Assisted living/Nursing facility",                                  
    loc_type=="OTHER SCHOOL / EDUCATIONAL FACILITY" ~"Other",             
    loc_type=="OTHER TRANSPORTATION RELATED" ~"Other",                    
    loc_type=="CITY STREET"~"Street/Highway",                                       
    loc_type=="CONSTRUCTION SITE" ~"Restaurant/Bar/Business",                                
    loc_type=="DAYCARE CENTER"~"Restaurant/Bar/Business",                                   
    loc_type=="Home/Residence" ~"Home",                                   
    loc_type=="Street/Highway"~"Street/Highway",                                    
    loc_type=="Public/Commercial Building"~"Restaurant/Bar/Business",                        
    loc_type=="Residence" ~"Home",                                       
    loc_type=="Street or Highway" ~"Street/Highway",                                
    loc_type=="Other Specified Place" ~"Other",                            
    loc_type=="Place of Business"~"Restaurant/Bar/Business",                                
    loc_type=="House" ~"Home",                                           
    loc_type=="Street" ~"Street/Highway",                                           
    loc_type=="Firehouse"~"Medical/Emergency/Law Enforcement/Assisted living/Nursing facility",                                        
    loc_type=="Store" ~"Restaurant/Bar/Business",                                           
    loc_type=="Apt" ~"Home",                                             
    loc_type=="residence" ~"Home",                                       
    loc_type=="Outside in the snow"  ~"Home",                            
    loc_type=="Business"~"Restaurant/Bar/Business",                                         
    loc_type== "vehicle" ~"Other",                                          
    loc_type=="house" ~"Home",                                            
    loc_type=="street" ~"Street/Highway",                                           
    loc_type=="Public Building"~"Restaurant/Bar/Business",                                  
    loc_type=="Home"~"Home",                                             
    loc_type=="Field" ~"Other",                                             
    loc_type=="Nursing Home"~"Medical/Emergency/Law Enforcement/Assisted living/Nursing facility",                                     
    loc_type=="Rehabilitation Center"~"Medical/Emergency/Law Enforcement/Assisted living/Nursing facility",                             
    loc_type=="Police Department" ~"Medical/Emergency/Law Enforcement/Assisted living/Nursing facility",                               
    loc_type=="Dentist Office"~"Medical/Emergency/Law Enforcement/Assisted living/Nursing facility",                                   
    loc_type=="Assisted Living Center" ~"Medical/Emergency/Law Enforcement/Assisted living/Nursing facility",                          
    loc_type=="Educational Institution"~"Other",                          
    loc_type=="Hospital" ~"Medical/Emergency/Law Enforcement/Assisted living/Nursing facility",                                        
    loc_type=="Recreation/Sports area"~"Other",                           
    loc_type=="Outside" ~"Other",                                          
   loc_type=="Home Not of Patient" ~"Home",                             
   loc_type=="Single Family Home" ~"Home",                              
   loc_type=="Apartment" ~"Home",                                       
   loc_type=="Other specified Public Building"~"Restaurant/Bar/Business",                  
   loc_type=="Religious Institution"~"Other",                             
   loc_type=="Street or highway" ~"Street/Highway",                                
   loc_type=="Other Specified Residential Institution"~"Medical/Emergency/Law Enforcement/Assisted living/Nursing facility",           
   loc_type=="Trade/Service (business, bars, restaurants, etc)" ~"Restaurant/Bar/Business",
   loc_type=="Public Building (schools, gov. offices)"~"Restaurant/Bar/Business",           
   loc_type=="Health Care Facility (Except Nursing Homes)" ~"Medical/Emergency/Law Enforcement/Assisted living/Nursing facility",     
   loc_type=="Place of Recreation or Sport" ~"Other",                      
   loc_type=="Residential Institution-nursing/jail/prison/group"~"Medical/Emergency/Law Enforcement/Assisted living/Nursing facility",
   loc_type=="Other Location" ~"Other",                                   
   loc_type=="RIVER" ~"Other",                                            
   loc_type=="PUBLIC TRANSPORTATION" ~"Other"   
 )
 )

#age range-----
filter_data%>%
  group_by(`Age Range`)%>%
  summarise(count = n() ) %>%
  mutate( prop = count / sum(count) )
#Gender----
filter_data%>%
  group_by(Gender)%>%
  summarise(count = n() ) %>%
  mutate( prop = count / sum(count) )
#Race----
filter_data%>%
  group_by(Race)%>%
  summarise(count = n() ) %>%
  mutate( prop = count / sum(count) )
#Location Type----
filter_data%>%
  group_by(`Location type`)%>%
  summarise(count = n() ) %>%
  mutate( prop = count / sum(count) )

#age range x race----
filter_data%>%
  filter(Race=="White"|Race=="Black")%>%
  group_by(Race,`Age Range`)%>%
  summarise(count = n() ) %>%
  mutate( prop = count / sum(count) )

#gender x race----
filter_data%>%
  filter(Race=="White"|Race=="Black")%>%
  group_by(Race,Gender)%>%
  summarise(count = n() ) %>%
  mutate( prop = count / sum(count) )

#location type x race----
filter_data%>%
  filter(Race=="White"|Race=="Black")%>%
  group_by(Race,`Location type`)%>%
  summarise(count = n() ) %>%
  mutate( prop = count / sum(count) )

#chi-sq test: Race x Age Range
temp<-filter_data%>%
  filter(Race=="White"|Race=="Black")

chisq.test(x=temp$Race,y=temp$`Age Range`)
#chi-sq test: Race x Gender
chisq.test(x=temp$Race,y=temp$Gender)

#chi-sq test: Location Type x Gender
chisq.test(x=temp$Race,y=temp$`Location type`)

#table 2----
filter_data_transformed<-filter_data%>%
  filter(`Location type`=="Home")%>%
  select(race,car_dist_O,car_dist_1,car_dist_2,car_dist_3,transit_di,transit__1,transit__2,transit__3)%>%
  pivot_longer(!race,
               names_to =c("temp"),
               values_to = "Time")%>%
  mutate(Type=dplyr::case_when(
    temp=="car_dist_O"~"Car OUD",
    temp=="car_dist_1"~"Car Bup",
    temp=="car_dist_2"~"Car Meth",
    temp=="car_dist_3"~"Car Nal",
    temp=="transit_di"~"Transit OUD",
    temp=="transit__1"~"Transit Bup",
    temp=="transit__2"~"Transit Meth",
    temp=="transit__3"~"Transit Nal"
    ))%>%
  select(-temp)
#table 2 overall stats----
filter_data_transformed%>%
  group_by(Type)%>%
  summarize(mean=mean(Time),
         sd=sd(Time),
         median=median(Time),
         p25=quantile(Time,p=0.25),
         p75=quantile(Time,p=0.75))
#table 2 race stats----
filter_data_transformed%>%
  filter(race=="W"|race=="B")%>%
  group_by(race,Type)%>%
  summarize(mean=mean(Time),
            sd=sd(Time),
            median=median(Time),
            p25=quantile(Time,p=0.25),
            p75=quantile(Time,p=0.75))
#table 2 p-value----
types=unique(filter_data_transformed$Type)
for(i in 1:length(types)){
  temp<-filter_data_transformed %>% 
    filter(race=="W"|race=="B")%>%
    filter(Type==types[i])%>%
    summarise(tval = t.test(Time ~ race, var.equal = TRUE,alternative="two.sided")$statistic,
              pval = t.test(Time ~ race, var.equal = TRUE,alternative="two.sided")$p.value)%>%
    mutate(significant=ifelse(pval<0.05,"S","NS"))
  temp$type=types[i]
  if(i==1)final=temp
  if(i>1)final=bind_rows(final,temp)
}
final

# filter_data_transformed%>%
#   filter(race=="W"|race=="B")%>%
#   group_by(race,Type)%>%
#   ggplot(aes(Type,log(Time),fill=race))+geom_boxplot()


#supplementary tables----

filter_data%>%
  mutate(
    Hospital=dplyr::case_when(
      is.na(destinatio)~"Unknown",
      destinatio=="NA"~"Unknown",
      destinatio=="Mount Carmel East"~"Mount Carmel East",               
      destinatio=="Riverside Methodist Hospital" ~"Riverside Methodist",                 
    destinatio=="Wexner Medical Center at OSU"~"OSU Wexner Medical Center",                
    destinatio=="Doctors Hospital West"  ~"Doctor's Hospital",                      
    destinatio=="Mount Carmel West"~"Mount Carmel West" ,                         
    destinatio=="Grant Medical Center"~"Grant Medical Center",                        
    destinatio=="Dublin Methodist Hospital" ~"Dublin Methodist",                  
    destinatio=="OSU East" ~"OSU East",                                  
    destinatio=="Mount Carmel St. Anns"~"Mount Carmel St. Anns",                        
    destinatio=="Diley Ridge Medical Center" ~"Other",                
    destinatio=="Nationwide Childrens Hospital" ~"Nationwide Childrens Hospital",               
    destinatio=="Westerville Medical Campus"~"Other",                   
    destinatio=="Mount Carmel St. Anns L&D"~"Mount Carmel St. Anns",                   
    destinatio=="Mount Carmel East L&D" ~"Mount Carmel East",                      
    destinatio=="Mount Carmel West L&D" ~"Mount Carmel West",                      
    destinatio=="Grant Medical L&D"~"Grant Medical Center",                           
    destinatio=="NO TRANSPORT"~"No transport",                                
    destinatio=="Dublin Methodist L&D"   ~"Dublin Methodist",                       
    destinatio=="Riverside Methodist L&D"  ~"Riverside Methodist",                     
    destinatio=="OSU L&D"  ~"OSU Wexner Medical Center",                                    
    destinatio=="Ohio Health Pickerington" ~"Other",                    
    destinatio=="Mount Carmel Grove City" ~"Doctor's Hospital",                    
    destinatio=="OSU James Cancer Hospital"~"OSU Wexner Medical Center",                    
    destinatio=="OSU" ~"OSU Wexner Medical Center",                                          
    destinatio=="MCW" ~"Mount Carmel West",                                          
    destinatio=="Riverside" ~"Riverside Methodist",                                   
    destinatio=="GMC"~"Grant Medical Center",                                         
    destinatio=="MCE" ~"Mount Carmel East Hospital",                                        
    destinatio=="No Tx"  ~"No transport",                                     
    destinatio=="Transport UNK"  ~"Unknown",                       
    destinatio=="KIDS"  ~"Nationwide Childrens Hospital",                                       
    destinatio=="MCE by M121"~"Mount Carmel East Hospital",                                 
    destinatio=="OSU Main"  ~"OSU Wexner Medical Center",                                    
    destinatio=="Columbus Childrens" ~"Nationwide Childrens Hospital",                         
    destinatio=="Diley Ridge" ~"Other",                                 
    destinatio=="Riverside Methodist" ~"Riverside Methodist",                         
    destinatio=="St. Ann's" ~"Mount Carmel St. Anns",                                    
    destinatio=="Nationwide Children's Hospital" ~"Nationwide Childrens Hospital",             
    destinatio=="Grant"~"Grant Medical Center",                                        
    destinatio=="Pronounced on scene"~"Other",                          
    destinatio=="Fairfield Medical Center"~"Other",                    
    destinatio=="Mount Carmel East (listed in narrative only)"~"Mount Carmel East Hospital",
    destinatio=="Nationwide Childrens Main Campus"~"Nationwide Childrens Hospital",
    destinatio=="Ohio State University Medical Center"~"OSU Wexner Medical Center", 
    destinatio=="Mount Carmel East"~"Mount Carmel East Hospital"))%>%
  group_by(Hospital)%>%
  summarise(count = n() ) %>%
  mutate( prop = count / sum(count) )
  


data%>%
  filter(!(impression%in%impression_remove))%>%
  filter(age>=13)%>%
  group_by(year)%>%
  summarise(count = n() ) %>%
  mutate( prop = count / sum(count) )

filter_data%>%
  group_by(ems_agency)%>%
  summarise(count = n() ) %>%
  mutate( prop = count / sum(count) )


#Fig 1----
xy <- filter_data[,c("final_x","final_y")]
spdf <- SpatialPointsDataFrame(coords = xy, data = filter_data,
                               proj4string = CRS("+proj=longlat +datum=WGS84 +ellps=WGS84 +towgs84=0,0,0"))

# For stamen map, you have to give the extremity of the window you are looking at. here is an example with the watercolor background (Around brisbane)

#register_google(key="AIzaSyDxfC7KVXLfD0cqo1vSI0-wev6Wgu9zgi0")

base_map<-get_map(location=c(-82.993090,39.984203),source = "google", zoom = 10,maptype = "roadmap")

franklin_county <- subset(map_data("county"), region == "ohio")
franklin_county<-subset(franklin_county,subregion=="franklin")

ggmap(base_map)+
  geom_polygon(data = franklin_county, 
               mapping = aes(x = long, y = lat, group=group),
               color = "black", 
               fill = "transparent")
library(tidyverse)
library(ggmap)
library(RColorBrewer)
library(patchwork)
library(here)

options(digits = 3)
set.seed(1234)
theme_set(theme_minimal())

#supplementary figure_years---- 
year_map<-ggmap(base_map)+
#  ggplot(filter_data,aes(final_x,final_y))+
  # geom_point(data=data%>%
  #              filter(!(impression%in%impression_remove))%>%
  #              filter(age>=13,year!=0),
  #            aes(x=final_x,
  #                y=final_y))+
  # geom_density_2d_filled(data=data%>%
  #              filter(!(impression%in%impression_remove))%>%
  #              filter(age>=13,year!=0),
  #            aes(x=final_x,
  #                y=final_y),
  #            contour_var = "count")+
  stat_density_2d(data=data%>%
                    filter(!(impression%in%impression_remove))%>%
                    filter(age>=13,year!=0),
                         aes(x=final_x,
                             y=final_y,
                             fill = after_stat(level)),
                  contour_var = "count",
                  color=NA,
                  bins=25,
                  contour=TRUE,
                  geom = "polygon",
                  show.legend = F)+
  scale_fill_distiller(palette = "Blues", direction = 1) +
  theme_classic()+
  xlab("")+
  ylab("")+
  facet_wrap(~year)+
  geom_polygon(data = franklin_county, 
               mapping = aes(x = long, y = lat, group=group),
               color = "black", 
               fill = "transparent")

tiff("~/Box/Recovery Deserts/Manuscripts/PLoS One submission/PLOS One resubmission/year.tiff",width = 10,height=10,res = 300,compression = "lzw",units = "in")
year_map

dev.off(3)

#supplementary figure_race_gender---- 
race_map<-ggmap(base_map)+
  stat_density_2d(data=data%>%
                  filter(!(impression%in%impression_remove))%>%
                  filter(age>=13&year!=0&race%in%c("B","W"))%>%
                  mutate(Race=dplyr::case_when(
                    race=="B"~"Black",
                    race=="W"~"White"
                  )),
                aes(x=final_x,
                    y=final_y,
                    fill = after_stat(level)),
                contour_var = "count",
                color=NA,
                bins=25,
                contour=TRUE,
                geom = "polygon",
                show.legend = F)+
  scale_fill_distiller(palette = "Blues", direction = 1) +
  theme_classic()+
  xlab("")+
  ylab("")+
  facet_wrap(~Race)+
  geom_polygon(data = franklin_county, 
               mapping = aes(x = long, y = lat, group=group),
               color = "black", 
               fill = "transparent")

gender_map<-ggmap(base_map)+
  stat_density_2d(data=data%>%
                    filter(!(impression%in%impression_remove))%>%
                    filter(age>=13&year!=0&sex%in%c("M","F"))%>%
                    mutate(Gender=dplyr::case_when(
                      sex=="F"~"Female",
                      sex=="M"~"Male"
                    )),
                  aes(x=final_x,
                      y=final_y,
                      fill = after_stat(level)),
                  contour_var = "count",
                  color=NA,
                  bins=25,
                  contour=TRUE,
                  geom = "polygon",
                  show.legend = F)+
  scale_fill_distiller(palette = "Blues", direction = 1) +
  theme_classic()+
  xlab("")+
  ylab("")+
  facet_wrap(~Gender)+
  geom_polygon(data = franklin_county, 
               mapping = aes(x = long, y = lat, group=group),
               color = "black", 
               fill = "transparent")
tiff("~/Box/Recovery Deserts/Manuscripts/PLoS One submission/PLOS One resubmission/race_gender.tiff",width = 10,height=10,res = 600,compression = "lzw",units = "in")

grid.arrange(race_map,gender_map,nrow=2,ncol=1)
dev.off(3)

#Fig 1----
filter_data2<-filter_data%>%
  select(final_x,final_y,car_dist_O)%>%
  mutate(x2=signif(final_x,4),
         y2=signif(final_y,4))%>%
  group_by(x2,y2)%>%
  summarize(avg_time=mean(car_dist_O))%>%
  mutate(`Spatial accessibility by car`=ifelse(avg_time<2,"Less than 1 mile","Greater than or equal to 1 mile"))

filter_data3<-filter_data%>%
  select(final_x,final_y,transit_di)%>%
  mutate(x2=signif(final_x,4),
         y2=signif(final_y,4))%>%
  group_by(x2,y2)%>%
  summarize(avg_time=mean(transit_di))%>%
  mutate(`Spatial accessibility by public transit`=ifelse(avg_time<30,"Less than 30 minutes","Greater than or equal to 30 minutes"))

car_oud<-ggmap(base_map)+
  geom_point(data=filter_data2,aes(x=x2,
                                   y=y2,
                                   color=`Spatial accessibility by car`,
                                   fill=`Spatial accessibility by car`),
             shape=22,
             size=3,
             alpha=0.8)+
  geom_polygon(data = franklin_county, 
               mapping = aes(x = long, y = lat, group=group),
               color = "black", 
               fill = "transparent")+
  theme(legend.position = "top")

transit_oud<-ggmap(base_map)+
  geom_point(data=filter_data3,aes(x=x2,
                                   y=y2,
                                   color=`Spatial accessibility by public transit`,
                                   fill=`Spatial accessibility by public transit`),
             shape=22,
             size=3,
             alpha=0.8)+
  geom_polygon(data = franklin_county, 
               mapping = aes(x = long, y = lat, group=group),
               color = "black", 
               fill = "transparent")+
  theme(legend.position = "top")
tiff("~/Box/Recovery Deserts/Manuscripts/PLoS One submission/PLOS One resubmission/fig1.tiff",width = 8,height=10,res = 300,compression = "lzw",units = "in")
grid.arrange(car_oud,transit_oud,nrow=2,ncol=1)
dev.off(3)


#Fig S5_6----
filter_data2<-filter_data%>%
  select(final_x,final_y,car_dist_O)%>%
  mutate(x2=signif(final_x,4),
         y2=signif(final_y,4))%>%
  group_by(x2,y2)%>%
  summarize(avg_time=mean(car_dist_O))%>%
  mutate(`Spatial accessibility by car`=ifelse(avg_time<4,"Less than 2 miles","Greater than or equal to 2 miles"))

filter_data3<-filter_data%>%
  select(final_x,final_y,transit_di)%>%
  mutate(x2=signif(final_x,4),
         y2=signif(final_y,4))%>%
  group_by(x2,y2)%>%
  summarize(avg_time=mean(transit_di))%>%
  mutate(`Spatial accessibility by public transit`=ifelse(avg_time<15,"Less than 15 minutes","Greater than or equal to 15 minutes"))

car_oud<-ggmap(base_map)+
  geom_point(data=filter_data2,aes(x=x2,
                                   y=y2,
                                   color=`Spatial accessibility by car`,
                                   fill=`Spatial accessibility by car`),
             shape=22,
             size=3,
             alpha=0.8)+
  geom_polygon(data = franklin_county, 
               mapping = aes(x = long, y = lat, group=group),
               color = "black", 
               fill = "transparent")+
  theme(legend.position = "top")

transit_oud<-ggmap(base_map)+
  geom_point(data=filter_data3,aes(x=x2,
                                   y=y2,
                                   color=`Spatial accessibility by public transit`,
                                   fill=`Spatial accessibility by public transit`),
             shape=22,
             size=3,
             alpha=0.8)+
  geom_polygon(data = franklin_county, 
               mapping = aes(x = long, y = lat, group=group),
               color = "black", 
               fill = "transparent")+
  theme(legend.position = "top")
tiff("~/Box/Recovery Deserts/Manuscripts/PLoS One submission/PLOS One resubmission/figs5_s6.tiff",width = 8,height=10,res = 300,compression = "lzw",units = "in")
grid.arrange(car_oud,transit_oud,nrow=2,ncol=1)
dev.off(4)
